# Supplementary material for: LinkImpute: Fast and Accurate Genotype Imputation for Nonmodel Organisms
Source: G3 (Bethesda). 2015 Sep 15;5(11):2383–90. doi: 10.1534/g3.115.021667 (PMC4632058; doi:10.1534/g3.115.021667)
Supplement: Supporting Information [file supp_g3.115.021667_FileS1.zip]

Archive with 15 entries (12 files):
- Apple/
- Apple/num.raw
- Apple/num_mask.raw
- Grape/
- Grape/geno.raw
- Grape/geno_masked.raw
- Maize/
- Maize/mask.pl
- Maize/miss.pl
- Maize/miss2.pl
- Maize/recode.pl
- Maize/bigtranspose.pl
- Maize/readme.txt
- Maize/masklist.dat
- readme.txt
