# Supplementary material for: LinkImpute: Fast and Accurate Genotype Imputation for Nonmodel Organisms
Source: G3 (Bethesda). 2015 Sep 15;5(11):2383–90. doi: 10.1534/g3.115.021667 (PMC4632058; doi:10.1534/g3.115.021667)
Supplement: Supporting Information [file supp_g3.115.021667_FileS1.zip › Maize/miss2.pl]

#!/usr/bin/perl -w

my $threshold = $ARGV[2];

open(IN,$ARGV[0]);
my $line = <IN>;

my @miss;
my $c = 0;
while ($line = <IN>)
{
	$c++;
	chomp($line);
	@parts = split(/\t/, $line);
	
	for (my $i = 11; $i < scalar(@parts); $i++)
	{
		if ($parts[$i] eq "N")
		{
			$miss[$i]++;
		}
	}
}

for (my $i = 0; $i < 11; $i ++)
{
	$pf[$i] = 1;
}

my $pc = 0;
for (my $i = 11; $i < scalar(@miss); $i++)
{
	my $m = $miss[$i] / $c;
	if ($m > $threshold)
	{
		$pf[$i] = 0;
	}
	else
	{
		$pf[$i] = 1;
		$pc++;
	}
}

print $pc . "\n";

close(IN);

open(IN,$ARGV[0]);
open(OUT,">" . $ARGV[1]);

while ($line = <IN>)
{
	chomp($line);
	@parts = split(/\t/, $line);
	print OUT $parts[0];
	for (my $i = 1; $i < scalar(@parts); $i++)
	{
		if ($pf[$i])
		{
			print OUT "\t" . $parts[$i];
		}
	}
	print OUT "\n";
}

close(IN);
close(OUT);
