# Supplementary material for: LinkImpute: Fast and Accurate Genotype Imputation for Nonmodel Organisms
Source: G3 (Bethesda). 2015 Sep 15;5(11):2383–90. doi: 10.1534/g3.115.021667 (PMC4632058; doi:10.1534/g3.115.021667)
Supplement: Supporting Information [file supp_g3.115.021667_FileS1.zip › Maize/recode.pl]

#!/usr/bin/perl -w

open(IN,$ARGV[0]);
open(OUT,">" . $ARGV[1]);
my $line = <IN>;

while ($line = <IN>)
{
	chomp($line);
	@parts = split(/\t/, $line);
	
	my @alleles = split(/\//,$parts[1]);
	my $a1 = $alleles[0];
	my $a2 = $alleles[1];
	
	$first = 1;
	for (my $i = 11; $i < scalar(@parts); $i++)
	{
		if ($first)
		{
			$first = 0;
		}
		else
		{
			print OUT "\t";
		}
		if ($parts[$i] eq $a1)
		{
			print OUT "0";
		}
		elsif ($parts[$i] eq $a2)
		{
			print OUT "2";
		}
		elsif ($parts[$i] eq 'N')
		{
			print OUT "-1";
		}
		else
		{
			print OUT "1";
		}
	}
	print OUT "\n";
}
close(IN);
close(OUT);
