# Supplementary material for: LinkImpute: Fast and Accurate Genotype Imputation for Nonmodel Organisms
Source: G3 (Bethesda). 2015 Sep 15;5(11):2383–90. doi: 10.1534/g3.115.021667 (PMC4632058; doi:10.1534/g3.115.021667)
Supplement: Supporting Information [file supp_g3.115.021667_FileS1.zip › Maize/bigtranspose.pl]

#!/usr/bin/perl -w


$step = 1000;

open(OUT,">" . $ARGV[1]);

my @array;

open(IN,'<',$ARGV[0]);
$line = <IN>;
@parts = split(/\t/, $line);
$length = scalar(@parts);
print $length . "\n";
close(IN);

$start = 0;

do
{
	$finish = $length < ($start + $step) ? $length : ($start + $step);
	print $finish . "\n";
	open(IN,$ARGV[0]);
	my $i = 0;
	my $b;
	while ($line = <IN>)
	{
		chomp($line);
		@parts = split(/\t/, $line);
		for (my $j = 0; $j < ($finish - $start); $j++)
		{
			$array[$i][$j] = $parts[$start + $j];
		}
		$i++;
	}
	close(IN);

	my $a = $i;

	for (my $j = 0; $j < ($finish - $start); $j++)
	{
		print OUT $array[0][$j];
		for (my $i = 1; $i < $a; $i++)
		{
			print OUT "\t" . $array[$i][$j];
		}
		print OUT "\n";
	}
	close(IN);
	$start = $start + $step;
}
while ($start < $length);

close(OUT);
