# Supplementary material for: LinkImpute: Fast and Accurate Genotype Imputation for Nonmodel Organisms
Source: G3 (Bethesda). 2015 Sep 15;5(11):2383–90. doi: 10.1534/g3.115.021667 (PMC4632058; doi:10.1534/g3.115.021667)
Supplement: Supporting Information [file supp_g3.115.021667_FileS1.zip › Maize/readme.txt]

The Maize data files used in this study are not included here due to the terms and conditions associated with the data.  This file describes how to generate the datasets used in this study.  Steps 3 to 7 use the perl scripts contained in this directory.

1.	Download the 10 hapmap files from http://data.cimmyt.org/dvn/dv/seedsofdiscoverydvn/faces/study/StudyPage.xhtml?globalId=hdl:11529/10034&tab=files
2.	Merge the hapmap files into one large file.  The following commands should do this on a linux like system:
		head -n 1 All_SeeD_2.7_chr1_no_filter.unimputed.hmp.txt > combined.dat
		for f in *.hmp.txt; do tail -n +2 $f >> combined.dat; done
3.	Filter out those SNPs with more than 20% missing data or a minor allele frequency of less than 1%
		./miss.pl combined.dat combined_snp.dat 0.2 0.01
4.	Filter out those samples with more than 20% missing data
		./miss2.pl combined_snp.dat combined_filtered.dat 0.2
5.	Recode the data (into 0, 1, 2) and strip out header line and snp names
		./recode.pl combined_filtered.dat combined_recoded.dat
6.	Transpose the data in the file
		./bigtranspose.pl combined_recode.dat combined_transpose.dat
7.	Create the masked dataset using the list of mask genotypes (masklist.dat) included in this directory
		./mask.pl combined_transpose.dat combined_masked.dat masklist.dat
8.	All files other than combined_transpose.dat and combined_masked.dat can now be deleted if desired
