# Supplementary material for: LinkImpute: Fast and Accurate Genotype Imputation for Nonmodel Organisms
Source: G3 (Bethesda). 2015 Sep 15;5(11):2383–90. doi: 10.1534/g3.115.021667 (PMC4632058; doi:10.1534/g3.115.021667)
Supplement: Supporting Information [file supp_g3.115.021667_FileS1.zip › Maize/masklist.dat]

0	5046
0	25691
1	12251
1	25803
3	5629
3	18954
3	20495
4	32017
5	915
5	2825
5	23404
5	26696
5	41553
6	2910
6	8855
6	23162
6	26248
7	23738
7	24450
7	36150
8	32889
8	37965
9	13918
9	15721
9	38259
9	41621
10	8616
10	38458
11	20316
11	25074
11	33313
12	10087
12	17369
12	28890
12	34469
13	17953
13	28737
14	18813
15	8
15	5236
15	13414
15	25658
15	29155
15	30526
16	1502
16	14400
16	36318
17	4422
17	7021
17	36518
17	42122
19	9338
20	21595
21	27414
22	4131
22	8481
22	14803
23	21051
23	42246
24	2728
24	15681
24	36921
25	37622
25	39170
25	43595
26	3160
26	7611
27	4660
27	12324
27	15586
27	27330
27	41687
28	32580
28	33576
28	36963
28	40236
29	4962
31	27591
31	29574
31	38276
32	973
32	9814
32	41866
33	21519
33	24802
33	41411
35	6778
35	7827
35	18610
35	27295
36	23659
36	24922
36	29239
36	35102
36	37710
37	3554
37	9760
37	18988
37	22394
37	24114
38	16690
41	10598
41	26554
42	18054
42	24857
42	39403
42	42559
43	15232
44	42522
45	26406
45	35860
46	12215
46	22929
46	35485
47	26391
47	30457
48	6466
48	19450
48	41085
49	1560
49	2760
50	17123
50	33347
50	39582
51	1750
51	8388
51	39504
52	5432
52	25572
52	30605
53	43195
54	14648
54	43561
55	3121
55	39680
56	12500
56	12814
56	17943
56	25071
57	267
57	3439
57	11527
57	34599
58	22966
59	3681
59	12973
59	19762
60	6032
60	13353
60	38456
61	16468
61	33814
62	24814
62	39398
63	27833
64	3024
64	12182
64	23972
64	32351
65	9321
65	14179
66	9883
66	19095
66	41892
67	14935
67	17311
67	25448
67	28740
68	4706
68	25906
69	1473
69	31114
70	3887
70	26825
70	27446
71	35452
72	32056
72	42314
73	8738
74	13736
74	40479
75	15573
76	7613
76	15333
76	22737
76	31238
77	36233
78	111
78	7076
78	24888
78	31842
79	32251
79	39197
80	3868
81	13510
81	26825
82	32738
83	23305
83	25005
83	36011
83	36568
84	20578
84	34886
86	7455
87	994
87	35146
88	4701
89	27315
89	34052
90	5491
90	10557
90	23215
91	4104
91	33779
92	2709
92	41631
93	9938
93	12022
93	23567
94	11960
94	13123
94	15913
94	23530
95	8958
95	19531
95	37253
96	9445
96	15181
96	43459
97	33324
98	8652
98	14593
99	7576
100	16708
101	24100
101	32019
101	38217
102	41284
103	217
103	2561
104	17198
104	23858
104	31235
104	42865
106	34434
107	14132
107	25919
108	19865
108	43406
109	23398
110	24625
110	30527
110	33175
110	35024
110	37452
111	9123
111	36662
112	13103
113	12157
113	18145
114	18978
115	11315
115	36943
115	37402
115	40222
116	9839
116	14940
116	26150
116	33311
117	22110
117	33052
118	41177
119	20355
119	36670
119	42135
120	13988
120	29210
121	15948
121	31263
121	32693
121	32976
123	13023
123	15010
123	36973
124	363
124	27127
124	37065
125	18144
125	43197
126	12518
126	35153
127	7334
127	7504
127	16244
127	27930
127	28270
127	38638
128	10110
128	11984
128	15943
128	16880
128	21963
129	31037
129	34350
130	4205
130	26430
131	19845
132	16963
134	11807
134	22791
134	35839
135	25675
135	43209
136	6872
136	14647
137	9282
137	25693
138	29789
138	30426
140	4626
140	21658
140	29554
142	2036
142	32717
142	32846
142	35605
142	39318
143	14643
143	24445
143	30852
143	34473
144	10284
144	26458
144	29959
146	11318
146	25065
146	41219
147	26115
147	31349
147	33206
148	16688
148	20126
148	39424
149	21231
149	31649
150	20002
150	22100
150	24304
151	34239
151	38264
152	30186
152	35690
152	41547
153	21300
153	26924
153	42799
154	11470
154	23994
155	1174
155	17843
155	22955
155	39122
157	18854
157	19170
157	21369
157	25947
157	30632
158	31557
159	20082
159	32829
159	40166
160	40782
161	9857
161	33274
163	18937
163	38243
164	11059
164	15906
164	20915
164	33243
165	33494
165	37215
166	33713
167	4483
168	132
168	3318
169	35992
170	5863
171	14758
171	25744
171	34286
172	8632
172	38488
173	4280
173	13245
173	17945
173	42372
174	16774
175	33693
175	41335
176	22490
177	37945
177	40559
178	4143
178	5112
179	16412
179	22777
179	27126
180	39758
180	43674
181	4835
181	19782
181	39059
182	3987
183	3641
183	9364
183	10055
183	15540
183	18158
183	32272
185	2274
185	30609
186	9187
186	20016
186	21485
186	40510
186	42880
187	8697
187	29103
188	17333
188	31622
188	38146
188	42630
189	42155
190	27404
190	33599
191	26790
191	36316
191	38618
191	43169
192	22460
192	22477
192	37434
192	43692
193	16427
193	26880
193	27370
193	42070
194	5059
194	17087
194	28519
196	15944
197	7574
198	8244
199	2020
199	29746
200	13698
200	23030
200	29575
200	37668
200	40323
201	2296
201	8220
201	18052
202	1619
202	13357
202	24284
203	10380
203	32868
204	7130
204	28061
204	34868
205	12110
205	16209
205	35514
206	23733
207	900
207	2787
207	32179
208	29610
208	29826
209	18537
209	22413
210	32
210	14107
210	28628
211	16549
211	33683
212	21108
212	26546
213	26678
213	36506
213	38010
214	18948
215	2720
215	17676
215	21792
215	24527
216	7675
216	18188
216	40232
217	11793
218	6361
219	31643
221	2115
221	25547
222	1239
222	6019
222	16606
223	4709
223	9799
223	12446
223	14644
224	29138
224	40652
226	2769
226	5372
226	8176
226	33813
227	19013
228	24915
228	35356
229	8980
229	16750
229	17142
229	27158
229	34396
229	35228
229	36990
229	38944
229	41405
230	1808
230	9129
230	11669
230	12623
231	9942
231	16090
232	15024
233	39971
234	5171
234	26129
235	15413
235	18763
235	31025
237	23945
237	24586
238	9125
238	15910
238	20829
238	21691
239	22520
239	29259
239	35916
241	17645
241	27345
241	43263
242	15204
242	15632
242	23822
242	31391
242	37722
243	1009
243	10443
244	5043
244	36150
246	791
247	9113
247	18199
247	26717
247	40267
248	4190
248	22041
248	29898
249	6105
249	8330
249	28255
250	11432
250	25435
250	33356
251	22997
251	36917
252	30339
252	35020
254	30390
256	21864
258	5826
258	10666
258	15675
258	38798
259	1032
259	17817
259	18489
259	26438
260	38512
260	41604
261	4633
261	24669
261	26827
261	38776
262	1549
262	15347
262	17752
265	22305
265	39047
266	1803
266	5458
266	22193
266	27223
266	28477
266	29605
267	14375
267	19832
268	10831
268	14995
268	29276
269	23727
269	24356
269	32858
270	23313
270	29037
271	12767
271	42677
272	6848
272	20910
273	429
273	12820
273	14206
274	18766
274	36945
274	41608
275	22556
275	41368
276	11084
276	24045
276	29425
276	36462
276	42781
277	12150
277	31619
278	3356
279	25287
280	39807
281	789
281	22114
281	28989
281	31084
281	35346
281	35948
282	2198
282	20582
283	14131
283	14346
283	33112
284	5794
284	26375
285	2211
285	17414
285	24327
285	26518
285	30963
286	4835
287	4026
287	35476
288	21787
288	31856
289	8627
289	24826
290	26790
291	7863
291	33271
292	6604
292	20113
292	32654
293	2656
293	39100
293	42751
294	2805
295	33351
296	17065
296	17994
296	40494
297	7310
297	7522
297	37620
298	6072
298	33061
299	19661
300	1984
300	40426
301	35565
301	40303
302	4213
302	32502
303	5224
303	18581
303	25402
304	21835
306	11732
306	15720
306	25081
306	32029
307	14367
307	38194
308	29114
308	31352
311	33693
311	34747
312	8609
314	15446
314	31464
314	35810
315	11620
315	18336
315	20944
315	42368
316	20427
316	41433
317	2326
317	13072
317	38818
318	28113
318	30152
318	37815
319	22589
321	23662
322	16280
322	42628
323	2947
323	28830
325	14171
325	14312
325	39827
326	16282
327	7284
327	12142
327	20180
327	23035
327	34313
328	7983
328	14116
328	30365
329	38859
330	1337
330	27323
330	39736
331	640
331	6934
331	11825
331	14391
331	14697
331	36302
332	2641
332	16233
332	17594
332	22763
332	25112
333	2050
333	24262
333	26681
333	33810
333	33958
334	10629
335	12260
335	29178
336	9492
336	14350
337	5187
337	16984
337	17860
337	27969
337	41736
338	4145
338	7429
338	19035
339	4407
339	17105
339	33817
340	628
340	5607
340	29009
340	36528
341	5470
341	20263
341	40746
342	8335
342	13573
343	6981
343	7672
343	28861
343	36518
344	35813
346	7353
346	19450
346	27922
346	35769
346	38289
346	40105
346	40312
347	11143
347	27088
347	28284
348	3060
348	3404
349	10053
349	10300
349	15586
349	32968
350	6191
350	7779
350	25113
350	26963
351	5526
351	14104
351	29893
351	32520
351	41105
352	19596
352	25221
352	27049
353	6253
353	8907
353	21552
354	12583
355	4749
355	25786
356	23259
356	36922
357	22219
357	22309
358	33853
359	2992
359	17091
359	35698
360	2251
360	15603
361	3956
361	7627
361	8230
361	22500
361	28506
362	11424
362	29501
362	30845
362	33109
362	40253
363	10088
363	28891
364	35808
365	29220
366	1650
366	4445
366	23281
366	34238
367	3599
367	6754
367	39403
368	42239
369	13845
369	14764
370	8492
370	15055
370	31602
371	30936
371	32587
371	41287
372	1705
372	38378
372	42429
373	31531
374	1838
374	28688
375	3591
375	12936
375	19330
376	31968
376	39719
377	22466
377	22498
378	928
378	11737
379	7614
379	7671
379	14318
379	28182
379	42891
380	1843
380	14193
380	14740
381	25904
381	31639
381	34694
381	34829
383	24647
384	17270
384	18305
384	20603
384	35859
386	33804
386	34001
386	35022
386	38854
387	18885
387	30274
388	32433
389	13363
389	18529
389	25986
389	31276
390	12939
390	20520
391	7643
391	16896
391	18307
392	7655
392	19861
392	21555
393	12954
394	13492
395	140
395	8485
395	17338
395	25152
395	38070
395	39112
395	42952
396	1496
396	3250
397	11852
398	11434
398	11765
398	34257
398	40606
399	6952
399	18657
399	27860
400	4102
400	32432
401	7616
401	14485
401	29687
401	34125
401	41690
402	17131
402	38643
404	11283
404	26006
404	26986
405	3070
405	13116
405	13346
405	38628
406	42441
408	26984
409	186
409	13811
409	19865
409	27797
411	1128
411	18793
411	22450
411	34543
412	28360
413	2435
413	12139
413	33313
414	40588
415	13186
415	28096
416	17439
416	31094
416	32201
417	10781
418	10742
418	41882
419	24554
420	22292
420	42149
420	42780
422	13275
422	20576
422	26009
424	4783
424	27273
424	40674
425	5183
425	35933
425	43249
426	14477
427	17276
428	12994
428	22152
429	16871
429	18027
429	31529
429	34810
429	41528
430	3441
430	20499
430	22755
430	37145
431	5951
432	6663
432	34655
432	43457
433	12746
433	26175
433	34207
435	27284
435	34804
436	9663
436	30724
436	32771
436	32781
436	40772
437	23547
441	4913
441	26432
442	496
442	25038
442	38208
443	2751
444	1288
444	2023
445	19826
446	3474
446	27707
446	30846
447	12450
447	22622
447	28719
447	30185
447	42634
448	34063
449	13409
450	2628
450	18160
450	30984
450	39894
451	849
451	15492
451	41975
452	20852
453	37024
454	1937
454	2029
454	21703
454	23528
454	24180
454	27600
455	872
455	16580
455	36078
456	13197
456	33297
457	7807
457	17756
457	23093
458	24062
458	35274
458	39157
459	2778
459	13168
460	26290
460	35721
460	42020
461	35415
461	36010
462	5379
463	2377
463	9560
463	38385
463	42760
464	23254
464	36384
465	19091
465	22196
467	2761
467	2998
467	5373
467	10910
467	22965
468	4565
468	41881
469	18399
469	33710
470	43368
471	20657
471	25016
472	32786
473	17977
473	21707
473	26440
473	33104
474	28128
474	33101
474	38554
475	8117
476	6010
477	3863
477	19822
477	42065
478	4558
478	19132
478	24653
479	22679
480	20333
480	37249
481	15010
481	37539
482	2073
482	11535
482	18153
482	27852
482	35677
483	10154
483	12720
483	29475
483	39719
484	42353
486	1400
486	5251
486	13091
486	15810
486	34170
486	41766
487	7499
487	9836
487	34916
488	357
488	4434
489	4241
489	25052
489	34323
489	37377
490	1506
490	7387
490	22715
490	28989
490	41974
491	6851
491	12854
492	640
492	38562
493	9543
494	11566
495	19153
495	31994
495	37388
496	8483
496	38010
497	3696
497	9587
498	23843
498	30276
498	34935
499	20285
499	32213
500	23799
500	23953
501	19381
501	20753
501	33652
502	17690
503	2151
503	11362
503	35059
503	40795
504	2190
504	17326
504	22754
504	25081
505	11351
505	14295
505	29785
505	30079
505	42902
506	73
506	22257
506	25489
508	15002
509	16795
509	28533
509	33642
510	9901
510	18422
510	18971
510	35759
511	15856
511	33748
512	28627
512	36301
513	5118
513	22828
513	31661
513	35147
513	41347
514	13450
514	26425
514	41941
515	37257
516	5417
516	21460
516	35167
517	6358
517	34336
518	7149
518	28112
518	31641
518	35499
518	40559
518	40936
519	22582
520	39978
520	40884
520	42986
521	41871
522	2546
522	4349
522	6638
522	22492
522	34395
522	40186
524	6424
524	36416
524	39415
525	16572
525	25080
525	42817
526	4119
526	39136
527	342
527	15462
527	21846
527	23306
528	25110
528	26559
528	28864
528	42977
529	13868
529	31811
530	22568
530	23781
530	26858
530	27061
530	27953
530	32577
531	23808
531	24300
532	4122
532	34610
533	4077
533	18364
533	43260
534	24099
535	5362
535	30442
536	10522
536	21759
536	24972
536	33577
536	39814
536	41027
537	7817
537	8749
537	31897
538	3778
538	29970
538	31202
538	41908
539	24503
539	27318
540	17633
540	30443
541	27506
541	40858
542	36447
544	39687
544	42829
546	31799
546	39687
549	6722
549	17985
549	28705
551	672
551	13262
551	19141
551	20850
551	26519
551	34841
551	42378
552	2488
552	2955
553	2037
553	11248
553	18787
553	19006
554	10609
554	18828
555	28115
556	608
557	2069
557	31083
558	10295
558	12646
559	12511
559	28299
560	23323
560	32443
561	22135
561	24951
561	39088
562	13674
563	980
563	2749
563	24781
563	41245
564	757
565	1327
565	22356
565	38629
566	983
566	8639
566	34272
566	37759
566	42332
567	27597
567	29191
569	6694
569	21160
569	24666
569	32656
570	21375
570	34839
571	14445
573	19059
574	2053
574	6014
574	28273
575	469
575	14418
575	26280
576	15502
577	4275
578	4349
578	40587
579	39947
580	1055
580	3684
580	33197
581	21347
581	35232
582	365
582	10775
583	412
583	3513
583	6072
583	17439
586	2763
587	3061
587	15280
588	5343
588	38831
589	440
589	6250
589	37846
590	42505
591	3616
591	12267
591	18295
591	37160
591	38573
592	6673
593	376
593	16326
593	28243
594	14401
595	1505
595	12629
595	34124
596	15013
597	6369
597	15685
597	43518
598	5993
598	21133
599	2256
599	43644
602	11422
603	7162
603	13327
603	25871
603	33287
603	33987
603	34988
604	35508
605	23111
605	27681
605	32781
606	20734
606	24993
607	8868
607	9993
607	14297
607	28513
608	27384
609	1687
609	32679
610	13330
611	4252
612	10517
612	16736
612	42893
613	41314
614	17156
614	27457
614	41140
615	31783
616	7058
616	11255
616	12329
616	13295
616	14703
616	30403
616	31583
617	18342
618	338
618	4606
618	18761
619	33753
620	28891
620	29257
621	28323
621	41560
622	3714
622	10939
622	20531
622	25660
622	33601
622	42748
623	39545
623	40688
624	18665
624	29441
625	12741
625	36651
626	25044
627	2156
627	23609
627	26188
628	8588
630	871
630	20738
630	26245
630	33646
631	31000
631	37139
632	3443
632	23880
632	29054
632	31990
632	33852
632	42950
633	10105
634	20381
634	22451
635	18439
635	25334
636	30708
637	18380
637	19405
638	19265
638	22472
638	39097
639	9374
639	23487
639	37043
640	1834
640	37143
640	41478
641	16129
641	20863
642	25174
642	25551
642	39139
643	5850
644	3664
644	17718
644	31858
645	32643
645	35903
647	1132
647	33288
647	33541
647	39746
648	33049
649	1717
649	27348
649	34941
651	3188
651	13790
652	16100
652	21521
653	14760
653	28718
653	30082
654	5300
654	24594
655	15315
656	9426
656	19988
656	20391
657	12261
658	31266
659	4944
659	19484
659	21603
659	22280
659	31758
660	25811
661	9019
661	32925
662	1199
662	25986
662	27354
662	31604
662	33986
663	28989
665	5354
665	22700
665	30529
665	34300
665	37597
666	16240
666	31537
666	33637
667	5159
667	26866
667	31626
668	14738
669	2880
669	8599
669	17492
669	22836
669	26961
669	28215
669	34245
669	37457
670	18310
670	28529
671	16995
672	27301
673	15579
674	9544
674	15860
674	17426
675	37749
676	12483
676	26697
676	30720
676	39970
676	40053
677	21994
677	43622
678	13947
678	18949
678	37352
680	35336
681	31340
682	13404
682	43095
683	16215
684	2307
684	14328
684	34722
686	11796
686	28506
687	263
688	14568
688	15021
688	21244
688	37422
688	42843
689	15339
689	25698
689	29955
691	27496
691	30621
692	13864
692	14737
692	21116
693	5569
693	36586
694	9446
695	18790
696	21106
696	28688
696	34474
696	42613
697	21839
697	24827
697	26626
698	0
698	21368
698	36458
698	37582
699	39340
699	41287
700	1847
700	30929
701	19562
702	24949
702	43604
703	8796
703	20702
703	42444
704	30129
704	37392
705	25678
705	39190
706	17635
707	9105
707	27990
709	7086
709	17094
709	23570
709	28875
709	31351
710	20824
710	37497
711	14016
711	16892
711	25426
712	12508
713	13355
713	34950
714	32112
715	3867
716	28035
716	28118
718	10225
719	8017
719	13538
720	2565
721	14189
722	10740
722	35916
723	26088
723	33614
724	12032
724	28461
724	40006
725	15482
725	31583
725	32929
725	41042
726	40706
727	3269
727	25949
727	26520
728	21901
728	33889
728	41585
729	7354
729	22691
729	28401
729	31991
729	32619
730	28189
730	30065
730	38066
730	42193
731	28636
731	32892
731	40179
732	24066
732	31201
732	40394
733	25772
733	41491
734	32953
734	35934
734	36471
735	9216
735	24104
735	24491
735	37436
736	30140
736	37260
737	25173
738	11109
738	11522
740	4615
741	9725
741	31639
742	3799
742	10473
742	16032
742	17750
742	36543
743	28768
743	40814
744	34210
744	38144
745	4870
745	29874
746	7279
746	17580
746	20522
747	7786
747	19997
748	27206
749	31808
751	12254
751	14177
751	20275
751	24486
751	24672
751	25769
751	42047
752	5296
752	18692
752	39304
753	3265
753	11402
753	12743
753	21706
754	5191
754	29551
754	31389
755	4604
755	9290
755	21555
755	33030
755	37027
755	38231
756	2739
756	31435
757	3813
757	12223
757	27115
757	29412
758	25007
759	23700
759	24087
759	31891
759	40950
760	22742
760	32057
760	39707
761	632
761	26400
762	3830
762	31405
763	19617
764	2926
764	2987
764	12586
764	37993
765	17059
765	31154
766	13950
766	35804
766	40682
767	721
767	15802
768	3371
768	4873
768	19059
768	29567
769	11709
769	15895
769	21446
769	28237
770	24452
771	7180
771	13474
771	16679
771	32660
771	36652
772	40617
773	4121
773	27481
773	34603
774	40408
775	9222
775	32370
776	998
776	4705
776	19381
776	20296
776	38732
777	3998
777	7980
777	11450
777	16888
777	26326
778	6736
778	27916
779	4719
779	30636
780	31297
781	15987
781	23093
782	28794
782	40340
782	42870
783	24053
783	40084
784	3274
784	23814
784	26146
785	739
785	9803
787	22805
787	35208
788	7464
789	29546
789	31249
789	32812
789	39375
790	5997
790	10447
791	13550
792	28458
792	40170
794	35411
795	6383
795	27249
795	29681
795	36165
796	521
796	8446
796	10412
797	22519
798	41
799	3234
799	13991
799	38427
799	40680
800	1521
800	3895
800	7923
800	10311
800	22267
801	8162
801	12782
801	13411
802	10901
803	6640
803	11801
803	15210
803	25856
804	7559
804	19335
805	21253
805	30087
806	39002
806	40452
806	41585
807	28187
807	37892
808	10836
808	17308
808	20729
808	23449
808	31909
809	33623
810	42655
811	14336
811	16793
811	18133
811	34776
812	2889
812	13046
813	6369
813	34779
813	37701
813	40223
814	28838
814	40582
815	25010
815	35487
816	1007
816	14096
817	36284
818	11683
818	28049
818	43435
819	16812
819	24520
820	27955
820	30636
820	38287
820	41097
821	2516
821	15523
822	9016
822	30105
822	37170
823	4238
823	29158
824	21263
824	34348
825	5090
826	11986
826	12915
827	14860
828	14014
828	25321
830	12231
830	22961
830	31202
831	13175
831	22590
832	15238
833	25578
834	10595
834	18058
834	29260
835	2257
835	7640
835	11288
835	28254
836	7593
836	22350
836	23951
836	26997
837	37401
838	11353
838	31017
839	5511
839	11079
839	11299
839	21961
839	34476
840	3372
840	22250
841	9012
841	23367
841	35761
842	12530
842	31296
842	35608
843	7966
844	5127
844	17611
844	37310
845	41882
846	26702
847	31703
847	32325
848	11235
848	25174
849	6143
849	7223
849	26829
850	6838
850	15054
850	21155
851	2429
851	25251
851	37532
852	14335
852	15322
852	22282
852	25973
853	37199
855	1143
855	13169
855	17416
855	39246
856	947
856	20380
856	25433
857	20583
857	29795
858	24578
859	6510
859	12950
859	24276
860	29906
861	8752
862	33415
863	21212
863	33201
863	42326
864	14596
864	36944
864	42325
865	23159
866	11939
866	15225
866	18046
866	40688
867	3652
867	4983
867	6152
867	24639
867	27233
867	37030
[truncated: 8,000 more rows]
