# Supplementary material for: LinkImpute: Fast and Accurate Genotype Imputation for Nonmodel Organisms
Source: G3 (Bethesda). 2015 Sep 15;5(11):2383–90. doi: 10.1534/g3.115.021667 (PMC4632058; doi:10.1534/g3.115.021667)
Supplement: Supporting Information [file supp_g3.115.021667_FileS1.zip › readme.txt]

This zip achive contains three directories - one for each of the datasets studied.  The Apple and Grape datasets contain the actual data files while the Maize directory contains directions on how to recreate the dataset.

After recreating the Maize dataset files will be:

Data set     Unmasked data                Masked data                 File format
--------     ----------------------       -------------------         -----------
Apple        num.raw                      num_mask.raw                Plink
Grape        geno.raw                     geno_masked.raw             Plink
Maize        combined_transpose.dat       combined_masked.dat         Array
